# Supplementary material for: Engineered macrophages as near-infrared light activated drug vectors for chemo-photodynamic therapy of primary and bone metastatic breast cancer
Source: Nat Commun. 2021 Jul 14;12:4310. doi: 10.1038/s41467-021-24564-0 (PMC8280231; doi:10.1038/s41467-021-24564-0)
Supplement: Supplementary file 3 — Source data [file 41467_2021_24564_MOESM3_ESM.xlsx]

## Sheet: Fig.2a
	Oxa(IV)@DOPA							Oxa(IV)@ZnPc
	X Number	Record 133: paper oxpt@dopa 4-1 1						X Number	Record 85: paper oxpt@dopc 6 1
	0.4	0						0.4	0
	0.463	0						0.463	0
	0.536	0						0.536	0
	0.621	0						0.621	0
	0.719	0						0.719	0
	0.833	0						0.833	0
	0.965	0						0.965	0
	1.12	0						1.12	0
	1.29	0						1.29	0
	1.5	0						1.5	0
	1.74	0						1.74	0
	2.01	0						2.01	0
	2.33	0						2.33	0
	2.7	0						2.7	0
	3.12	0						3.12	0
	3.62	0						3.62	0
	4.19	0						4.19	0
	4.85	0						4.85	0
	5.61	0						5.61	0
	6.5	0						6.5	0
	7.53	0						7.53	0
	8.72	0						8.72	0
	10.1	0						10.1	0
	11.7	0						11.7	0
	13.5	0						13.5	0
	15.7	0						15.7	0
	18.2	0						18.2	0
	21	0						21	0
	24.4	0						24.4	0
	28.2	4.05						28.2	0
	32.7	14.8						32.7	0
	37.8	23.3						37.8	3.16
	43.8	22.5						43.8	12.8
	50.7	16.1						50.7	22.2
	58.8	9.63						58.8	23.1
	68.1	5.09						68.1	17.3
	78.8	2.47						78.8	10.6
	91.3	1.13						91.3	5.73
	106	0.495						106	2.83
	122	0.211						122	1.31
	142	0.0882						142	0.574
	164	0.0369						164	0.242
	190	0.0154						190	0.0963
	220	0.00595						220	0.0325
	255	0.00182						255	0.00743
	295	0.000356						295	0.000782
	342	2.6e-05						342	0
	396	0						396	0
	459	0						459	0
	531	0						531	0
	615	0						615	0
	712	0						712	0
	825	0						825	0
	955	0						955	0
	1110	0						1110	0
	1280	0						1280	0
	1480	0						1480	0
	1720	0						1720	0
	1990	0						1990	0
	2300	0						2300	0
	2670	0						2670	0
	3090	0						3090	0
	3580	0						3580	0
	4150	0						4150	0
	4800	0						4800	0
	5560	0						5560	0
	6440	0						6440	0
	7460	0						7460	0
	8630	0						8630	0

## Sheet: Fig.2d
		0.5 h	1 h	2 h	4 h
		0.809556	1.12678	1.50461	1.50365
		0.85149	0.911351	1.19805	1.38748
		0.786077	0.843111	1.25487	1.36357
	Repeated one	0.5 h	1 h	2 h	4 h
		0.799119	1.08167	1.46934	1.33013
		0.949029	1.08057	1.3406	1.48342
		0.88998	1.00181	1.25216	1.3663
	Repeated two	0.5 h	1 h	2 h	4 h
		0.845996	1.05408	1.47894	1.45935
		0.979056	1.12955	1.36403	1.37807
		0.933516	1.05724	1.27849	1.36258

## Sheet: Fig.2f
		Pt concentration (μM)	75	150	300	400	500
		Oxa loaded (pg/BMM)	2.57936	5.75907	12.445	19.8785	26.8182
			2.5067	5.92908	11.8786	20.5305	27.2467
			2.56259	6.15497	12.8474	20.2511	26.4084
	Repeated one	Pt concentration (μM)	75	150	300	400	500
		Oxa loaded (pg/BMM)	1.3514	3.51077	10.8277	21.0276	22.6332
			1.13526	4.25286	14.4815	16.8179	24.2594
			1.02822	3.97702	10.8277	18.4133	20.235
	Repeated two	Pt concentration (μM)	75	150	300	400	500
		Oxa loaded (pg/BMM)	2.17171	4.43606	18.6088	23.2301	24.8419
			1.27318	4.18132	11.1982	21.6554	25.1137
			1.28759	5.36496	10.8071	21.8612	27.2216

## Sheet: Fig.2g
			ZnPc concentration (μM)	30	60	120	160	200
			ZnPc loaded (pg/BMM)	1.59917	4.21939	9.87086	15.7567	19.1305
				1.49302	4.0917	9.47861	15.0744	19.669
				1.32812	4.21939	9.87086	15.8821	18.5921
	Repeated one		ZnPc concentration (μM)	30	60	120	160	200
			ZnPc loaded (pg/BMM)	2.28882	4.70569	9.698	13.0753	16.8301
				2.63631	4.49858	8.99863	11.9511	17.782
				2.91534	4.95009	9.47461	13.8791	16.6085
	Repeated two		ZnPc concentration (μM)	30	60	120	160	200
			ZnPc loaded (pg/BMM)	2.59087	5.6981	13.3082	19.0455	24.2797
				3.0066	5.19689	12.3923	16.8015	25.0577
				3.37245	6.34607	12.9731	19.8127	23.5469

## Sheet: Fig.2h
		Pt concentration (uM)	75	150	300	400	500
		2h	105.811	86.7059	93.8277	107.393	103.21
			109.88	102.306	101.628	93.2625	107.28
			100.723	105.245	103.437	89.9842	92.8103
		Pt concentration (uM)	75	150	300	400	500
		6h	110.837	100.777	94.0101	83.9506	79.9268
			97.4851	106.813	102.606	93.0956	76.8176
			98.2167	94.7417	85.5967	79.9268	78.8294
		Pt concentration (uM)	75	150	300	400	500
		12h	101.064	89.1254	81.4901	69.5511	68.1629
			106.478	94.956	76.9088	73.1606	63.304
			104.674	90.7913	92.596	73.577	69.8288
		Pt concentration (uM)	75	150	300	400	500
		24h	94.1493	76.6744	77.5212	63.1255	54.8884
			89.1455	69.2841	62.6636	67.8214	56.9669
			81.3703	82.2171	63.0485	59.1994	54.5804
	repeated one	Pt concentration (uM)	75	150	300	400	500
		2h	104.19	98.1467	97.9049	102.256	94.0371
			105.399	102.015	108.3	94.5205	91.6197
			98.3884	109.992	87.9936	96.2127	86.3014
		Pt concentration (uM)	75	150	300	400	500
		6h	104.22	97.2118	99.9246	96.7596	105.803
			103.994	102.411	108.063	103.316	103.768
			105.576	106.707	100.829	109.872	103.542
		Pt concentration (uM)	75	150	300	400	500
		12h	96.9653	99.8555	85.8382	76.3006	61.4162
			112.717	108.526	82.5145	79.6243	65.3179
			117.486	100.434	78.9017	84.3931	60.4046
		Pt concentration (uM)	75	150	300	400	500
		24h	87.2322	65.8098	73.6075	53.8132	46.7009
			77.7207	85.6041	69.6658	54.4987	45.0728
			95.9726	82.862	73.3505	53.5561	44.0446
	repeated two	Pt concentration (uM)	75	150	300	400	500
		2h	96.5691	111.1	97.4773	92.331	96.5691
			92.6337	91.7255	99.2936	85.9738	98.0827
			96.5691	105.954	103.835	93.8446	102.624
		Pt concentration (uM)	75	150	300	400	500
		6h	92.0319	105.777	91.4343	98.3068	88.4462
			116.235	109.363	95.3187	103.685	93.8247
			106.375	95.3187	100.996	91.4343	81.2749
		Pt concentration (uM)	75	150	300	400	500
		12h	92.2959	96.2755	84.7959	76.8367	63.3673
			105.612	103.929	80.8163	80.8163	68.5714
			110.969	96.5816	77.449	85.2551	62.9082
		Pt concentration (uM)	75	150	300	400	500
		24h	92.2022	70.6084	71.6367	49.5287	43.102
			77.5493	85.1757	66.4096	49.0146	42.1594
			87.0608	75.7498	65.8098	51.3282	43.0163

## Sheet: Fig.2i
		Oxa concentration (uM)	75	150	300	400	500
		2h	109.258	107.604	108.356	93.3273	94.9805
			90.021	85.3622	91.2233	95.8822	91.9748
			91.9748	105.651	93.9285	92.7262	96.333
		Oxa concentration (uM)	75	150	300	400	500
		6h	106.18	95.542	94.1236	83.1814	86.6261
			93.7183	96.8592	101.013	84.5998	70.4154
			85.7143	99.0881	95.846	83.1814	96.9605
		Oxa concentration (uM)	75	150	300	400	500
		12h	58.8093	61.1326	60.697	58.0833	34.2691
			82.7686	56.0503	61.2778	51.2585	33.3979
			76.5247	68.9739	60.5518	51.5489	48.4995
		Oxa concentration (uM)	75	150	300	400	500
		24h	33.9819	32.6268	27.8318	26.9979	26.2682
			35.4413	36.171	30.8548	28.77	27.9361
			31.5844	34.9201	32.7311	28.2488	26.0598
	repeated one	Oxa concentration (uM)	75	150	300	400	500
		2h	100.733	106.329	94.537	91.1392	98.934
			89.5403	98.5343	102.732	100.533	100.733
			89.7402	100.933	118.321	112.925	119.92
		Oxa concentration (uM)	75	150	300	400	500
		6h	109.391	94.204	87.821	89.8019	89.3617
			102.788	99.4864	85.3999	84.7395	87.821
			86.9406	86.5004	86.5004	97.9457	96.405
		Oxa concentration (uM)	75	150	300	400	500
		12h	50.5571	49.7214	47.9109	48.3287	48.3287
			50.1393	41.7827	44.7075	47.3538	46.2396
			50	48.8858	50.6964	47.6323	49.4429
		Oxa concentration (uM)	75	150	300	400	500
		24h	40.778	35.4233	23.2037	33.4325	32.3341
			39.9542	35.9725	33.5698	29.9314	33.0892
			39.2677	35.2174	32.3341	34.8741	33.0206
	repeated two	Oxa concentration (uM)	75	150	300	400	500
		2h	94.5829	103.359	95.2329	103.034	115.71
			103.684	99.1333	113.434	101.733	103.684
			95.558	98.4832	96.208	101.408	109.534
		Oxa concentration (uM)	75	150	300	400	500
		6h	117.43	109.232	108.346	93.7223	103.471
			101.256	94.6086	97.0458	89.0694	96.1595
			104.357	93.7223	93.0576	92.1713	97.9321
		Oxa concentration (uM)	75	150	300	400	500
		12h	47.7349	40.1846	42.1141	34.8154	43.6242
			59.8993	49.3289	40.604	39.3456	34.1443
			56.6275	48.406	39.1779	37.4161	37.0805
		Oxa concentration (uM)	75	150	300	400	500
		24h	38.691	28.4568	24.8957	23.3558	25.4732
			56.5608	30.1893	25.1203	25.1524	20.5326
			38.659	27.9756	23.0671	21.6875	24.9599

## Sheet: Fig.3b
		data display in article file	DMEM 10% FBS	4T1 TCM		DMEM 10 % FBS	4T1 TCM
			BMMs			Oxa(IV)@ZnPc@M
			4	89		4	80
			4	80		5	78
			5	85		7	86
			6	85		7	80
			6	80		6	81
			7	87		3	74
			6	88		2	83
			4	87		1	80
			6	84		1	83
			5	85		6	80
			4	85		3	78
			6	85		5	77
		reapeated one	DMEM 10 % FBS	4T1 TCM		DMEM 10 % FBS	4T1 TCM
			BMMs			Oxa(IV)@ZnPc@M
			4	98		5	120
			4	108		5	118
			2	89		4	78
			1	122		3	77
			1	92		5	81
			12	75		5	81
		reapeated two	DMEM 10% FBS	4T1 TCM		DMEM 10%FBS	4T1 TCM
			BMMs			NP
			7	169		6	120
			8	158		6	129
			12	165		2	131
			8	149		3	145
			11	153		1	133
			19	122		9	148

## Sheet: Fig.3c
		BMMs (-)				BMMs (+)				Oxa(IV)@ZnPc@M (-)				Oxa(IV)@ZnPc@M (+)
		99.0178	110.324	113.636		104.271	80.5162	96.7337		94.6542	86.2203	79.3435		74.1146	53.6511	60.9314
		101.759	93.6501	89.9954		110.21	75.4911	91.5943		80.122	82.5873	81.9385		63.4893	48.732	48.1417
		102.901	89.0818	90.9091		101.416	77.661	89.8812		76.0348	84.9877	76.0348		40.2055	44.7311	55.5531
		102.901	90.4523	92.9648		104.957	93.079	86.5692		80.5112	79.7327	82.7819		43.4193	34.237	37.5164
		94.7921	88.2823	96.2768		89.9954	90.6807	92.9648		70.3906	77.7216	76.8782		38.9593	46.7643	33.1876
		96.5053	94.1069	93.7643		88.0539	92.3938	112.951		46.4513	56.4422	46.4513		33.6467	26.7599	32.5317
		102.901	96.9621	101.302		97.6473	112.951	94.9063		36.2009	30.2971	29.7132		22.6279	24.7923	23.415
		106.099	93.7643	112.38		105.87	98.1042	119.233		31.2703	25.2368	24.3285		18.7582	21.3161	15.4788
		120.26	111.238	118.433		110.21	103.472	108.954		24.9124	25.5612	20.3711		15.0853	15.3476	20.1355
		BMMs (-)				BMMs (+)				Oxa(IV)@ZnPc@M (-)				Oxa(IV)@ZnPc@M (+)
	Repeated one	86.8404	100.195	88.2085		94.5438	115.327	96.2418		90.2122	88.3451	77.9915		73.6887	74.4626	67.8418
		99.8697	97.785	94.9837		103.509	103.509	104.732		77.7369	79.7737	63.6492		77.2141	67.6698	50.3869
		95.7003	99.4137	90.9446		98.8906	111.659	105.275		76.2093	64.1584	66.8741		62.5967	54.7721	49.4411
		97.785	100.847	93.8111		84.6276	89.9932	88.0235		70.2687	58.9816	66.1952		44.454	68.8736	51.9347
		90.0977	107.687	92.9642		85.5105	115.599	107.381		66.3649	53.9745	46.2518		32.4162	39.037	34.9097
		88.2085	91.987	105.798		85.0351	107.245	107.313		57.0297	47.355	49.4767		31.1264	28.4609	34.9097
		102.671	99.0879	97.329		97.1927	78.3111	98.8906		42.3479	46.8458	45.0636		18.3147	25.6234	37.0593
		90.0326	95.3094	106.45		125.04	118.384	107.788		18.1612	28.7694	35.389		12.8117	9.88822	15.2193
		110.163	98.8274	117.134		109.554	110.165	103.102		28.5149	27.4965	20.1132		13.9295	11.6079	15.9071
		BMMs (-)				BMMs (+)				Oxa(IV)@ZnPc@M (-)				Oxa(IV)@ZnPc@M (+)
	Repeated two	98.6605	102.194	92.4942		87.9376	103.058	87.8743		77.5004	75.2675	80.4776		75.2236	71.4669	62.3435
		114.734	98.5912	95.0577		93.3151	83.1927	101.982		75.5466	78.1517	74.058		64.6691	70.7513	56.8873
		112.171	105.589	88.8915		88.3804	102.615	111.029		75.5466	70.8017	72.7555		65.0268	50.0894	45.0805
		101.155	109.677	91.3857		77.6255	98.566	99.8313		70.0574	54.6131	72.4764		42.9338	66.0107	48.4794
		96.5127	108.499	95.612		85.6601	107.296	101.919		58.7998	63.2656	56.0087		33.9893	39.2665	35.1521
		95.612	95.127	108.36		85.9131	100.527	103.501		49.403	51.4498	56.2878		27.5492	27.4597	33.8104
		122.633	123.048	103.303		82.307	85.4703	103.501		37.7733	52.4733	49.7752		19.3202	26.6547	38.1932
		97.552	97.6905	112.309		100.59	117.419	115.711		21.4917	32.5632	37.122		15.2057	12.3435	17.7996
		115.497	109.469	121.247		98.4395	116.027	113.307		15.3512	21.8639	26.1436		13.9535	10.644	16.1896

## Sheet: Fig.3e
	displayed in paper		apoptotic cells (%)
		Control (-)	3.7
		Control (+)	4.8
		BMMs (-)	7.8
		BMMs (+)	8
		Oxa(IV)@ZnPc@M (-)	21.1
		Oxa(IV)@ZnPc@M (+)	57.2
	Repeadted one		apoptotic cells (%)
		Control (-)	7.5
		Control (+)	4.8
		BMMs (-)	5
		BMMs (+)	4.6
		Oxa(IV)@ZnPc@M (-)	29
		Oxa(IV)@ZnPc@M (+)	63.6
	Repeadted two		apoptotic cells (%)
		Control (-)	4.8
		Control (+)	6.3
		BMMs (-)	5.8
		BMMs (+)	5.2
		Oxa(IV)@ZnPc@M (-)	24.8
		Oxa(IV)@ZnPc@M (+)	52.2

## Sheet: Fig.3f
		ATP
	Control (-)	4.04093	2.06981	3.05537
	Control (+)	1.87974	4.29623	3.08798
	BMMs (-)	1.96756	3.07139	2.51948
	BMMs (+)	3.45127	3.02325	3.21226
	Oxa(IV)@ZnPc@M (-)	9.53709	7.49824	8.51767
	Oxa(IV)@ZnPc@M (+)	21.3156	20.7426	21.0291
	Repeated one
		ATP
	Control (-)	3.53672	3.60144	2.8895
	Control (+)	2.84635	3.2994	2.82478
	BMMs (-)	4.98218	5.39209	4.03292
	BMMs (+)	4.4644	4.72329	6.57866
	Oxa(IV)@ZnPc@M (-)	9.83634	10.1599	11.1092
	Oxa(IV)@ZnPc@M (+)	18.5307	19.5447	18.2071
	Repeated two
		ATP
	Control (-)	3.42462	3.55965	3.17705
	Control (+)	2.36684	3.06452	4.07728
	BMMs (-)	3.7397	2.61441	2.52439
	BMMs (+)	4.72995	3.42462	3.04202
	Oxa(IV)@ZnPc@M (-)	9.47868	8.69097	8.98355
	Oxa(IV)@ZnPc@M (+)	19.2462	19.2237	19.2237

[truncated: 50 more sheets: Fig.3g, Fig.3i, Fig.4b, Fig.4e, Fig.4f-i, Fig.4j-l, Fig.4n, Fig.5a, Fig.5d-f, Fig.6b, Fig.6d, Fig.6e, Fig.6f, Fig.6g, Fig.7b-g, Fig.8b-d, Fig.8e, Fig.8f, Fig.8g, Fig.9b …]
